# Supplementary material for: Polysialic Acid Sustains the Hypoxia-Induced Migration and Undifferentiated State of Human Glioblastoma Cells
Source: Int J Mol Sci. 2022 Aug 24;23(17):9563. doi: 10.3390/ijms23179563 (PMC9455737; doi:10.3390/ijms23179563)
Supplement: Supplementary file 1 [file ijms-23-09563-s001.zip]

Archive with 1 entries (1 files):
- Figures S1-5.pdf
